# Supplementary material for: Serum Albumin Level as a Predictor of Failure to Rescue in Patients Undergoing Surgery for Spinal Metastases
Source: Cancers (Basel). 2025 Oct 29;17(21):3477. doi: 10.3390/cancers17213477 (PMC12609069; doi:10.3390/cancers17213477)
Supplement: Supplementary file 1 [file cancers-17-03477-s001.zip]

Archive with 1 entries (1 files):
- cancers-3909574-supplementary.pdf
